# Supplementary material for: Sphingosine-1-Phosphate Levels Are Higher in Male Patients with Non-Classic Fabry Disease
Source: J Clin Med. 2022 Feb 24;11(5):1233. doi: 10.3390/jcm11051233 (PMC8911241; doi:10.3390/jcm11051233)
Supplement: Supplementary file 1 [file jcm-11-01233-s001.zip]

Archive with 1 entries (1 files):
- jcm-1583311-supplementary.pdf
